# Supplementary material for: Clicked H-Shaped Arylopeptoids
Source: Molecules. 2025 Feb 5;30(3):724. doi: 10.3390/molecules30030724 (PMC11821099; doi:10.3390/molecules30030724)
Supplement: Supplementary file 1 [file molecules-30-00724-s001.zip]

Archive with 1 entries (1 files):
- molecules-3385050-supplementary.pdf
